# Supplementary material for: Phytochemical Evaluation and Anti-Inflammatory Potential of Miconia albicans (Sw.) Triana Extracts
Source: Molecules. 2022 Sep 13;27(18):5954. doi: 10.3390/molecules27185954 (PMC9500825; doi:10.3390/molecules27185954)
Supplement: Supplementary file 1 [file molecules-27-05954-s001.zip]

Archive with 1 entries (1 files):
- molecules-1896273-supplementary.pdf
